# Supplementary material for: Penicillin Derivatives Inhibit the SARS-CoV-2 Main Protease by Reaction with Its Nucleophilic Cysteine
Source: J Med Chem. 2022 May 12;65(11):7682–96. doi: 10.1021/acs.jmedchem.1c02214 (PMC9115881; doi:10.1021/acs.jmedchem.1c02214)
Supplement: Supplementary file 2 — jm1c02214_si_002.csv [file jm1c02214_si_002.csv]

Compound	SMILE	IC50 (uM)
10	O=C1[C@@H](NC(COC2=CC=CC=C2)=O)[C@@H]3N1[C@@H](C(OCC4=CC=CC=C4)=O)C(C)(C)S3(=O)=O	6.6 ± 2.7
11	O=C1[C@@H](NC(CC2=CC=CC=C2)=O)[C@@H]3N1[C@@H](C(OCC4=CC=CC=C4)=O)C(C)(C)S3(=O)=O	>50
12	O=C1[C@@H](NC(COC2=CC=CC=C2)=O)[C@@H]3N1[C@@H](C(O)=O)C(C)(C)S3	>50
13	O=C1[C@@H](NC(COC2=CC=CC=C2)=O)[C@@H]3N1[C@@H](C(OCC4=CC=CC=C4)=O)C(C)(C)S3	>50
14	O=C1[C@@H](NC(COC2=CC=CC=C2)=O)[C@@H]3N1[C@@H](C(OCC4=CC=CC=C4)=O)C(C)(C)[S@@+]3[O-]	22.9 ± 13.3
15	O=C1[C@H](NC(COC2=CC=CC=C2)=O)[C@@H]3N1[C@@H](C(OCC4=CC=CC=C4)=O)C(C)(C)[S@@+]3[O-]	>50
16	O=C1[C@H](NC(COC2=CC=CC=C2)=O)[C@@H]3N1[C@@H](C(OCC4=CC=CC=C4)=O)C(C)(C)S3(=O)=O	>50
17	CC1(C)[C@H](C(OCC2=CC=CC=C2)=O)N3[C@@H](C[C@H](NC(COC4=CC=CC=C4)=O)C3=O)S1(=O)=O	26.1 ± 1.2
20a	O=C1[C@@H](NC(COC2=CC=CC=C2)=O)[C@@H]3N1[C@@H](C(OCC4=CC=CC=C4F)=O)C(C)(C)S3(=O)=O	5.8 ± 2.0
20b	O=C1[C@@H](NC(COC2=CC=CC=C2)=O)[C@@H]3N1[C@@H](C(OCC4=CC=CC(F)=C4)=O)C(C)(C)S3(=O)=O	9.2 ± 3.7
20c	O=C1[C@@H](NC(COC2=CC=CC=C2)=O)[C@@H]3N1[C@@H](C(OCC4=CC=C(F)C=C4)=O)C(C)(C)S3(=O)=O	7.4 ± 2.3
20d	O=C1[C@@H](NC(COC2=CC=CC=C2)=O)[C@@H]3N1[C@@H](C(OCC4=CC(F)=CC(F)=C4)=O)C(C)(C)S3(=O)=O	16.9 ± 11.3
20e	O=C1[C@@H](NC(COC2=CC=CC=C2)=O)[C@@H]3N1[C@@H](C(OCC4=CC=C(F)C=C4F)=O)C(C)(C)S3(=O)=O	3.6 ± 1.0
20f	O=C1[C@@H](NC(COC2=CC=CC=C2)=O)[C@@H]3N1[C@@H](C(OCC4=CC(F)=C(F)C(F)=C4)=O)C(C)(C)S3(=O)=O	>50
20g	O=C1[C@@H](NC(COC2=CC=CC=C2)=O)[C@@H]3N1[C@@H](C(OCC4=C(F)C=C(F)C=C4F)=O)C(C)(C)S3(=O)=O	1.6 ± 0.6
20h	O=C1[C@@H](NC(COC2=CC=CC=C2)=O)[C@@H]3N1[C@@H](C(OCC4=CC(C(F)(F)F)=CC(C(F)(F)F)=C4)=O)C(C)(C)S3(=O)=O	35.3 ± 2.2
20i	O=C1[C@@H](NC(COC2=CC=CC=C2)=O)[C@@H]3N1[C@@H](C(OCC4=CC=CC([N+]([O-])=O)=C4)=O)C(C)(C)S3(=O)=O	13.3 ± 5.3
20j	O=C1[C@@H](NC(COC2=CC=CC=C2)=O)[C@@H]3N1[C@@H](C(OCC4=CC=C([N+]([O-])=O)C=C4)=O)C(C)(C)S3(=O)=O	>50
20k	O=C1[C@@H](NC(COC2=CC=CC=C2)=O)[C@@H]3N1[C@@H](C(OCC4=CC=C(OC)C=C4)=O)C(C)(C)S3(=O)=O	31.1 ± 13.9
20l	O=C1[C@@H](NC(COC2=CC=CC=C2)=O)[C@@H]3N1[C@@H](C(OCC4=CC=C(C=CC=C5)C5=C4)=O)C(C)(C)S3(=O)=O	>50
20m	O=C1[C@@H](NC(COC2=CC=CC=C2)=O)[C@@H]3N1[C@@H](C(OCC4=CC=C(C(F)(F)F)O4)=O)C(C)(C)S3(=O)=O	10.2 ± 2.2
20n	O=C1[C@@H](NC(COC2=CC=CC=C2)=O)[C@@H]3N1[C@@H](C(OCC4=NOC(C)=C4)=O)C(C)(C)S3(=O)=O	9.0 ± 1.3
20o	O=C1[C@@H](NC(COC2=CC=CC=C2)=O)[C@@H]3N1[C@@H](C(OC)=O)C(C)(C)S3(=O)=O	7.9 ± 1.4
20p	O=C1[C@@H](NC(COC2=CC=CC=C2)=O)[C@@H]3N1[C@@H](C(OCC)=O)C(C)(C)S3(=O)=O	5.2 ± 0.6
20q	O=C1[C@@H](NC(COC2=CC=CC=C2)=O)[C@@H]3N1[C@@H](C(OCC#C)=O)C(C)(C)S3(=O)=O	3.0 ± 0.4
20r	O=C1[C@@H](NC(COC2=CC=CC=C2)=O)[C@@H]3N1[C@@H](C(OCC#N)=O)C(C)(C)S3(=O)=O	9.7 ± 3.3
25a	O=C1[C@@H](NC(OCC2=CC=CC=C2)=O)[C@@H]3N1[C@@H](C(OCC4=CC=CC=C4)=O)C(C)(C)S3(=O)=O	>50
25b	O=C1[C@@H](NC(CCC2=CC=CC=C2)=O)[C@@H]3N1[C@@H](C(OCC4=CC=CC=C4)=O)C(C)(C)S3(=O)=O	45.7 ± 0.9
25c	O=C(N[C@@H]1C(N([C@@H](C(OCC2=CC=CC=C2)=O)C3(C)C)[C@@H]1S3(=O)=O)=O)C4=C(C)ON=C4C5=C(Cl)C=CC=C5Cl	>50
25d	O=C1[C@@H](NC(CNC(C2=CC=CC=C2)=O)=O)[C@@H]3N1[C@@H](C(OCC4=CC=CC=C4)=O)C(C)(C)S3(=O)=O	>50
25e	O=C1[C@@H](NC(CNC(OCC2=CC=CC=C2)=O)=O)[C@@H]3N1[C@@H](C(OCC4=CC=CC=C4)=O)C(C)(C)S3(=O)=O	>50
25f	O=C1[C@@H](NC([C@H](CC(C)C)NC(OCC2=CC=CC=C2)=O)=O)[C@@H]3N1[C@@H](C(OCC4=CC=CC=C4)=O)C(C)(C)S3(=O)=O	>50
25g	O=C1[C@@H](NC([C@H](NC(NC(CCN2CC)C(C2=O)=O)=O)C3=CC=CC=C3)=O)[C@@H]4N1[C@@H](C(OCC5=CC=CC=C5)=O)C(C)(C)S4(=O)=O	>50
25h	O=C1[C@@H](NC(COC2=C(F)C(F)=C(F)C(F)=C2F)=O)[C@@H]3N1[C@@H](C(OCC4=CC=CC=C4)=O)C(C)(C)S3(=O)=O	5.3 ± 3.3
25i	O=C1[C@@H](NC(C(C)OC2=CC=CC=C2)=O)[C@@H]3N1[C@@H](C(OCC4=CC=CC=C4)=O)C(C)(C)S3(=O)=O	>50
25j	O=C1[C@H]([C@@H]2N1[C@H](C(C)(S2(=O)=O)C)C(OCC3=CC=C(F)C=C3)=O)NC(C(OC4=CC=CC=C4)C)=O	>50
25k	O=C1[C@@H](NC(COC2=CC=C(OC)C=C2)=O)[C@@H]3N1[C@@H](C(OCC4=CC=CC=C4)=O)C(C)(C)S3(=O)=O	2.8 ± 1.2
25l	O=C1[C@@H](NC(COCC2=CC=CC=C2)=O)[C@@H]3N1[C@@H](C(OCC4=CC=CC=C4)=O)C(C)(C)S3(=O)=O	2.3 ± 1.2
25m	O=C1[C@@H](NC(COC2CCCCC2)=O)[C@@H]3N1[C@@H](C(OCC4=CC=CC=C4)=O)C(C)(C)S3(=O)=O	4.1 ± 0.1
25n	O=C1[C@@H](NC(COC2=C(C=CC=C3)C3=CC=C2)=O)[C@@H]4N1[C@@H](C(OCC5=CC=CC=C5)=O)C(C)(C)S4(=O)=O	42.1 ± 10.6
26	O=C1C(Br)(Br)[C@@H]2N1[C@@H](C(O)=O)C(C)(C)S2	>50
27	O=C1C(Br)(Br)[C@@H]2N1[C@@H](C(OC(C3=CC=C([N+]([O-])=O)C=C3)=O)=O)C(C)(C)S2	>50
28	O=C1C(Br)(Br)[C@@H]2N1[C@@H](C(OCC3=CC=CC=C3)=O)C(C)(C)S2(=O)=O	0.7 ± 0.1
29	O=C1[C@H](Br)[C@@H]2N1[C@@H](C(OCC3=CC=CC=C3)=O)C(C)(C)S2(=O)=O	10.1 ± 0.1
30	O=C1C(Br)(Br)[C@@H]2N1[C@@H](C(O)=O)C(C)(C)S2(=O)=O	24.2 ± 6.5
31	O=C1C(Br)(Br)[C@@H]2N1[C@@H](C(OC(C3=CC=C([N+]([O-])=O)C=C3)=O)=O)C(C)(C)S2(=O)=O	0.6 ± 0.1
32	O=C1C(Br)(Br)[C@@H]2N1[C@@H](C(OC(C3=CC=C([N+]([O-])=O)C=C3)=O)=O)C(C)(C)[S@+]2[O-]	0.5 ± 0.1
33	O=C1C[C@@H]2N1[C@@H](C(O)=O)C(C)(C)S2(=O)=O	>50
34	O=C1C[C@@H]2N1[C@@H](C(OCC3=CC=CC=C3)=O)C(C)(C)S2(=O)=O	>50
